# Supplementary material for: Streptomyces griseus KJ623766: A Natural Producer of Two Anthracycline Cytotoxic Metabolites β- and γ-Rhodomycinone
Source: Molecules. 2021 Jun 30;26(13):4009. doi: 10.3390/molecules26134009 (PMC8271628; doi:10.3390/molecules26134009)
Supplement: Supplementary file 1 [file molecules-26-04009-s001.zip]

Archive with 1 entries (1 files):
- molecules-1247638-supplementary.pdf
